# Supplementary material for: Molecular Survey and Genetic Diversity of Bartonella spp. in Small Indian Mongooses (Urva auropunctata) and Their Fleas on Saint Kitts, West Indies
Source: Microorganisms. 2021 Jun 22;9(7):1350. doi: 10.3390/microorganisms9071350 (PMC8306750; doi:10.3390/microorganisms9071350)
Supplement: Supplementary file 1 [file microorganisms-09-01350-s001.zip]

Archive with 1 entries (1 files):
- microorganisms-1244055-supplementary.pdf
